# Supplementary material for: Genomic Landscape of High‐Altitude Adaptation in East African Mountain Honey Bees ( Apis mellifera )
Source: Ecol Evol. 2025 Aug 20;15(8):e71846. doi: 10.1002/ece3.71846 (PMC12367272; doi:10.1002/ece3.71846)
Supplement: Supplementary file 5 — Table S1: Uganda elevation collection and coordinates. Table S2: ece371846‐sup‐0005‐Tables.xlsx. Samples included in the study and relatives coordinates of collection (where it was described in the original paper). Table S3: ece371846‐sup‐0005‐Tables.xlsx. Admixture cross‐validation results for 5 different random seeds for K going from 1 to 6. Table S4: ece371846‐sup‐0005‐Tables.xlsx. MKT results for genes inside the r7 inverted region. Table S5: ece371846‐sup‐0005‐Tables.xlsx. MKT results for genes inside the r9 inverted region. Table S6: ece371846‐sup‐0005‐Tables.xlsx. Genes falling inside 1% windows in Mau region. Table S7: ece371846‐sup‐0005‐Tables.xlsx. Genes falling inside 1% windows in Mt. Kenya region. Table S8: ece371846‐sup‐0005‐Tables.xlsx. Genes falling inside 1% windows in Rwenzori mountain region. Table S9: ece371846‐sup‐0005‐Tables.xlsx. GO terms for selection scan analysis of Rwenzori region population. [file ECE3-15-e71846-s005.xlsx]

## Sheet: Supplementary Table 1
Supplementary Table 1. Uganda elevation collection and coordinates
Sample_name	Country	Coordinates	Elevation	Location Info	Temperature*	Date of sampling	Time
I1	Uganda	0°21'44.3"N 29°59'54.7"E	2067	River side	15	2022-07-19	10:30-11:30
I2	Uganda	0°21'44.3"N 29°59'54.7"E	2067	River side	15	2022-07-19	10:30-11:30
I3	Uganda	0°21'44.3"N 29°59'54.7"E	2067	River side	15	2022-07-19	10:30-11:30
II4	Uganda	0°21'44.3"N 29°59'54.7"E	2145	Montane forest	15	2022-07-19	12:00-14:00
II5	Uganda	0°21'44.3"N 29°59'54.7"E	2145	Montane forest	15	2022-07-19	12:00-14:00
II6	Uganda	0°21'44.3"N 29°59'54.7"E	2145	Montane forest	15	2022-07-19	12:00-14:00
III1	Uganda	0°21'46.7"N 29°59'49.3"E	2555	Mubuku river side	20	2022-07-20	11:00-13:00
III2	Uganda	0°21'46.7"N 29°59'49.3"E	2555	Mubuku river side	20	2022-07-20	11:00-13:00
III3	Uganda	0°21'46.7"N 29°59'49.3"E	2555	Mubuku river side	20	2022-07-20	11:00-13:00
IV1	Uganda	0°21'27.7"N 29°59'49.3"E	2553	Montane tropical forest	20	2022-07-23	14:30-15:50
IV2	Uganda	0°21'27.7"N 29°59'49.3"E	2553	Montane tropical forest	20	2022-07-23	14:30-15:50
IV3	Uganda	0°21'27.7"N 29°59'49.3"E	2553	Montane tropical forest	20	2022-07-23	14:30-15:50
V2	Uganda	0°20'30.4"N 29°59'39.2"E	2287	Montane tropical forest	20	2022-07-24	9:30-10:45
V3	Uganda	0°20'30.4"N 29°59'39.2"E	2287	Montane tropical forest	20	2022-07-24	9:30-10:45
V4	Uganda	0°20'30.4"N 29°59'39.2"E	2287	Montane tropical forest	20	2022-07-24	9:30-10:45
VI1	Uganda	0°16'04.4"N 30°06'31.1"E	1123	UWA apiary	28	2022-07-24	14:00-15:00
VI2	Uganda	0°16'04.4"N 30°06'31.1"E	1123	UWA apiary	28	2022-07-24	14:00-15:00
VI3	Uganda	0°16'04.4"N 30°06'31.1"E	1123	UWA apiary	28	2022-07-24	14:00-15:00
VII1	Uganda	0°16'04.4"N 30°06'31.1"E	1123	UWA apiary	28	2022-07-24	15:00-16:00
VII2	Uganda	0°16'04.4"N 30°06'31.1"E	1123	UWA apiary	28	2022-07-24	15:00-16:01
VII3	Uganda	0°16'04.4"N 30°06'31.1"E	1123	UWA apiary	28	2022-07-24	15:00-16:00
RW1	Uganda	0°21'29.2"N 29°58'44.0"E	3200	Montane tropical forest	10	2022-07-22	10:00-11:00
RW2	Uganda	0°21'29.2"N 29°58'44.0"E	3200	Montane tropical forest	10	2022-07-22	10:00-11:01
RW3	Uganda	0°21'29.2"N 29°58'44.0"E	3200	Montane tropical forest	10	2022-07-22	10:00-11:02
* Temperature registered at time of sampling

## Sheet: Supplementary Table 2
Supplementary Table 2. Samples included in the study and relatives coordinates of collection (where it was described in the original paper)
sample_name	country_of_collection	coordinates	reference	SRA
I1	Uganda	0°21'44.3"N 29°59'54.7"E	Current Study
I2	Uganda	0°21'44.3"N 29°59'54.7"E	Current Study
I3	Uganda	0°21'44.3"N 29°59'54.7"E	Current Study
II4	Uganda	0°21'44.3"N 29°59'54.7"E	Current Study
II5	Uganda	0°21'44.3"N 29°59'54.7"E	Current Study
II6	Uganda	0°21'44.3"N 29°59'54.7"E	Current Study
III1	Uganda	0°21'46.7"N 29°59'49.3"E	Current Study
III2	Uganda	0°21'46.7"N 29°59'49.3"E	Current Study
III3	Uganda	0°21'46.7"N 29°59'49.3"E	Current Study
IV1	Uganda	0°21'27.7"N 29°59'49.3"E	Current Study
IV2	Uganda	0°21'27.7"N 29°59'49.3"E	Current Study
IV3	Uganda	0°21'27.7"N 29°59'49.3"E	Current Study
RW1	Uganda	0°21'29.2"N 29°58'44.0"E	Current Study
RW2	Uganda	0°21'29.2"N 29°58'44.0"E	Current Study
RW3	Uganda	0°21'29.2"N 29°58'44.0"E	Current Study
V2	Uganda	0°20'30.4"N 29°59'39.2"E	Current Study
V3	Uganda	0°20'30.4"N 29°59'39.2"E	Current Study
V4	Uganda	0°20'30.4"N 29°59'39.2"E	Current Study
VI1	Uganda	0°16'04.4"N 30°06'31.1"E	Current Study
VI2	Uganda	0°16'04.4"N 30°06'31.1"E	Current Study
VI3	Uganda	0°16'04.4"N 30°06'31.1"E	Current Study
VII1	Uganda	0°16'04.4"N 30°06'31.1"E	Current Study
VII2	Uganda	0°16'04.4"N 30°06'31.1"E	Current Study
VII3	Uganda	0°16'04.4"N 30°06'31.1"E	Current Study
Aada_bur2	Burkina Faso	-	Dogantzis et al. 2021	SRR14703898
Aada_bur4	Burkina Faso	-	Dogantzis et al. 2021	SRR14703897
Aada_bur5	Burkina Faso	-	Dogantzis et al. 2021	SRR14703851
Aada_bur6	Burkina Faso	-	Dogantzis et al. 2021	SRR14703840
Aada_bur7	Burkina Faso	-	Dogantzis et al. 2021	SRR14703829
Aada_bur8	Burkina Faso	-	Dogantzis et al. 2021	SRR14703818
Aada_bur9	Burkina Faso	-	Dogantzis et al. 2021	SRR14703807
Acap_177A	South Africa	-	Dogantzis et al. 2021	SRR14703785
Acap_178	South Africa	-	Dogantzis et al. 2021	SRR14703934
Acap_182	South Africa	-	Dogantzis et al. 2021	SRR14703896
Acap_188	South Africa	-	Dogantzis et al. 2021	SRR14703913
Acap_189	South Africa	-	Dogantzis et al. 2021	SRR14703902
Acap_69A	South Africa	-	Dogantzis et al. 2021	SRR14703888
Acap_69B	South Africa	-	Dogantzis et al. 2021	SRR14703877
Acap_84	South Africa	-	Dogantzis et al. 2021	SRR14703866
Acap_RSA261	South Africa	-	Dogantzis et al. 2021	SRR14703855
Acap_RSA307	South Africa	-	Dogantzis et al. 2021	SRR14703854
Acap_RSA330	South Africa	-	Dogantzis et al. 2021	SRR14703853
Acap_RSA331	South Africa	-	Dogantzis et al. 2021	SRR14703852
Aint_902	Morocco	35°28'12.0"N 6°01'47.9"W	Dogantzis et al. 2021	SRR14703841
Aint_903	Morocco	35°28'12.0"N 6°01'47.9"W	Dogantzis et al. 2021	SRR14703839
Aint_907	Morocco	35°28'12.0"N 6°01'47.9"W	Dogantzis et al. 2021	SRR14703838
Aint_908	Morocco	35°28'12.0"N 6°01'47.9"W	Dogantzis et al. 2021	SRR14703837
Aint_914	Morocco	35°28'12.0"N 6°01'47.9"W	Dogantzis et al. 2021	SRR14703836
Aint_915	Morocco	35°28'12.0"N 6°01'47.9"W	Dogantzis et al. 2021	SRR14703835
Aint_916	Morocco	35°28'12.0"N 6°01'47.9"W	Dogantzis et al. 2021	SRR14703834
Aint_918	Morocco	35°28'12.0"N 6°01'47.9"W	Dogantzis et al. 2021	SRR14703833
Aint_mo29	Morocco	35°28'12.0"N 6°01'47.9"W	Dogantzis et al. 2021	SRR14703832
Aint_mo40	Morocco	35°28'12.0"N 6°01'47.9"W	Dogantzis et al. 2021	SRR14703831
Aint_mo42	Morocco	35°28'12.0"N 6°01'47.9"W	Dogantzis et al. 2021	SRR14703830
Aint_mo43	Morocco	35°28'12.0"N 6°01'47.9"W	Dogantzis et al. 2021	SRR14703828
Aint_mo46	Morocco	35°28'12.0"N 6°01'47.9"W	Dogantzis et al. 2021	SRR14703827
Aint_mo82	Morocco	35°28'12.0"N 6°01'47.9"W	Dogantzis et al. 2021	SRR14703826
Aint_mo83	Morocco	35°28'12.0"N 6°01'47.9"W	Dogantzis et al. 2021	SRR14703825
Alamark1	Kenya	3°18'23.4"S 40°01'04.8"E	Dogantzis et al. 2021	SRR14703824
Alamark2	Kenya	3°18'23.4"S 40°01'04.8"E	Dogantzis et al. 2021	SRR14703821
Alamark3	Kenya	3°18'23.4"S 40°01'04.8"E	Dogantzis et al. 2021	SRR14703817
Alamark4	Kenya	3°56'11.8"N 41°52'04.9"E	Dogantzis et al. 2021	SRR14703814
Alamark5	Kenya	3°56'11.8"N 41°52'04.9"E	Dogantzis et al. 2021	SRR14703813
Alamark6	Kenya	3°56'11.8"N 41°52'04.9"E	Dogantzis et al. 2021	SRR14703812
Amont_1	Kenya	0°57'14.8"N 34°36'17.2"E	Dogantzis et al. 2021	SRR14703790
Amont_2	Kenya	0°57'14.8"N 34°36'17.2"E	Dogantzis et al. 2021	SRR14703789
Amont_3	Kenya	0°57'14.8"N 34°36'17.2"E	Dogantzis et al. 2021	SRR14703788
Amont_4	Kenya	0°57'14.8"N 34°36'17.2"E	Dogantzis et al. 2021	SRR14703787
Amont_5	Kenya	0°57'14.8"N 34°36'17.2"E	Dogantzis et al. 2021	SRR14703786
Amont_6	Kenya	0°57'14.8"N 34°36'17.2"E	Dogantzis et al. 2021	SRR14703784
Ascu_A1	Kenya	0°30'03.0"S 36°32'44.1"E	Dogantzis et al. 2021	SRR14703927
Ascu_A10	Kenya	0°57'14.8"N 34°36'17.2"E	Dogantzis et al. 2021	SRR14703926
Ascu_A11	Kenya	0°57'14.8"N 34°36'17.2"E	Dogantzis et al. 2021	SRR14703925
Ascu_A2	Kenya	0°30'03.0"S 36°32'44.1"E	Dogantzis et al. 2021	SRR14703924
Ascu_A3	Kenya	0°31'30.1"S 36°24'11.8"E	Dogantzis et al. 2021	SRR14703923
Ascu_A4	Kenya	0°31'30.1"S 36°24'11.8"E	Dogantzis et al. 2021	SRR14703922
Ascu_A5	Kenya	0°31'30.1"S 36°24'11.8"E	Dogantzis et al. 2021	SRR14703921
Ascu_A6	Kenya	3°18'23.4"S 40°01'04.8"E	Dogantzis et al. 2021	SRR14703920
Ascu_A7	Kenya	3°53'22.7"N 40°16'02.6"E	Dogantzis et al. 2021	SRR14703919
Ascu_A8	Kenya	3°53'22.7"N 40°16'02.6"E	Dogantzis et al. 2021	SRR14703918
Ascu_A9	Kenya	3°53'22.7"N 40°16'02.6"E	Dogantzis et al. 2021	SRR14703917
Ascu_B1	Kenya	0°30'03.0"S 36°32'44.1"E	Dogantzis et al. 2021	SRR14703916
Ascu_B4	Kenya	0°28'02.3"N 37°43'02.2"E	Dogantzis et al. 2021	SRR14703915
Ascu_B5	Kenya	0°28'02.3"N 37°43'02.2"E	Dogantzis et al. 2021	SRR14703914
Ascu_B6	Kenya	3°18'23.4"S 40°01'04.8"E	Dogantzis et al. 2021	SRR14703912
Ascu_B7	Tanzania	4°31'44.4"S 39°09'13.0"E	Dogantzis et al. 2021	SRR14703911
Ascu_B8	Tanzania	4°31'44.4"S 39°09'13.0"E	Dogantzis et al. 2021	SRR14703910
Ascu_B9	Tanzania	4°31'44.4"S 39°09'13.0"E	Dogantzis et al. 2021	SRR14703909
Ascu_lamark1	Kenya	3°56'12.3"N 41°52'05.4"E	Dogantzis et al. 2021	SRR14703907
Ascu_lamark2	Kenya	3°56'12.3"N 41°52'05.4"E	Dogantzis et al. 2021	SRR14703906
Ascu_lamark3	Kenya	3°56'12.3"N 41°52'05.4"E	Dogantzis et al. 2021	SRR14703905
Ascu_litZim1	Zimbawe	-	Dogantzis et al. 2021	SRR14703904
Ascu_litZim2	Zimbawe	-	Dogantzis et al. 2021	SRR14703903
Ascu_litZim3	Zimbawe	-	Dogantzis et al. 2021	SRR14703901
Ascu_RSA254	South Africa	-	Dogantzis et al. 2021	SRR14703900
Ascu_RSA272	Kenya	-	Dogantzis et al. 2021	SRR14703899
Ascu_RSA281	Kenya	-	Dogantzis et al. 2021	SRR14703895
Ascu_RSA390	Kenya	-	Dogantzis et al. 2021	SRR14703894
Asim_yem2	Kenya	3°53'22.7"N 40°16'02.6"E	Dogantzis et al. 2021	SRR14703893
Asim_yem3	Kenya	3°53'22.7"N 40°16'02.6"E	Dogantzis et al. 2021	SRR14703892
Asim_yem6	Kenya	3°53'22.7"N 40°16'02.6"E	Dogantzis et al. 2021	SRR14703891
Alit_k4	Kenya	0°30'03.0"S 36°32'44.1"E	Fuller et al. 2015	SRR1171898
Amon_k1	Kenya	0°30'03.0"S 36°32'44.1"E	Fuller et al. 2015	SRR1173989
Ascu_k2	Kenya	0°31'30.1"S 36°24'11.8"E	Fuller et al. 2015	SRR1171893
Ascu_k3	Kenya	1°13'21.8"N 36°53'47.2"E	Fuller et al. 2015	SRR1171896
Ascu_k5	Kenya	3°20'15.1"S 39°59'09.0"E	Fuller et al. 2015	SRR1171902
Ascu_k6	Kenya	0°49'32.6"N 34°42'10.4"E	Fuller et al. 2015	SRR1173987
Ayem_k8	Kenya	3°56'12.3"N 41°52'05.4"E	Fuller et al. 2015	SRR1171921
Ayem_k9	Kenya	3°53'22.7"N 40°16'02.6"E	Fuller et al. 2015	SRR1171924
Ayemlit_k10	Kenya	3°56'11.8"N 41°52'04.9"E	Fuller et al. 2015	SRR1171930
s279	South Africa	-	Harpur et al. 2015	SRR957075
s280	South Africa	-	Harpur et al. 2015	SRR957076
s284	South Africa	-	Harpur et al. 2015	SRR957077
s285	South Africa	-	Harpur et al. 2015	SRR957078
s286	South Africa	-	Harpur et al. 2015	SRR957091
s290	South Africa	-	Harpur et al. 2015	SRR957092
s296	South Africa	-	Harpur et al. 2015	SRR957093
s299	South Africa	-	Harpur et al. 2015	SRR957094
s300	South Africa	-	Harpur et al. 2015	SRR957095
s301	South Africa	-	Harpur et al. 2015	SRR957096
s302	South Africa	-	Harpur et al. 2015	SRR957097
Amont_Ken1	Kenya	0°13'10.5"S 37°30'44.6"E	Wallberg et al. 2017	SRR5115488
Amont_Ken10	Kenya	0°30'21.8"S 35°53'04.2"E	Wallberg et al. 2017	SRR5115503
Amont_Ken11	Kenya	0°11'48.8"S 37°28'55.7"E	Wallberg et al. 2017	SRR5115505
Amont_Ken12	Kenya	0°29'55.6"S 35°53'09.6"E	Wallberg et al. 2017	SRR5115507
Amont_Ken13	Kenya	0°11'49.1"S 37°29'00.5"E	Wallberg et al. 2017	SRR5115511
Amont_Ken14	Kenya	0°11'57.9"S 37°29'32.0"E	Wallberg et al. 2017	SRR5115513
Amont_Ken15	Kenya	0°13'09.4"S 37°30'41.6"E	Wallberg et al. 2017	SRR5115514
Amont_Ken16	Kenya	0°30'22.3"S 35°53'11.9"E	Wallberg et al. 2017	SRR5115517
Amont_Ken17	Kenya	0°11'55.1"S 37°29'39.6"E	Wallberg et al. 2017	SRR5115519
Amont_Ken18	Kenya	0°11'47.2"S 37°29'28.0"E	Wallberg et al. 2017	SRR5115523
Amont_Ken19	Kenya	0°30'22.3"S 35°53'11.9"E	Wallberg et al. 2017	SRR5115524
Amont_Ken2	Kenya	0°30'10.8"S 35°53'07.7"E	Wallberg et al. 2017	SRR5115491
Amont_Ken20	Kenya	0°30'05.2"S 35°52'53.5"E	Wallberg et al. 2017	SRR5115525
Amont_Ken3	Kenya	0°30'43.7"S 35°52'49.7"E	Wallberg et al. 2017	SRR5115492
Amont_Ken4	Kenya	0°30'21.4"S 35°52'37.6"E	Wallberg et al. 2017	SRR5115493
Amont_Ken5	Kenya	0°12'25.1"S 37°29'32.1"E	Wallberg et al. 2017	SRR5115495
Amont_Ken6	Kenya	0°29'56.6"S 35°52'38.5"E	Wallberg et al. 2017	SRR5115496
Amont_Ken7	Kenya	0°11'55.7"S 37°29'10.3"E	Wallberg et al. 2017	SRR5115497
Amont_Ken8	Kenya	0°30'14.5"S 35°53'04.0"E	Wallberg et al. 2017	SRR5115499
Amont_Ken9	Kenya	0°12'03.2"S 37°29'22.9"E	Wallberg et al. 2017	SRR5115500
Ascu_Ken1	Kenya	0°31'16.3"S 36°05'23.8"E	Wallberg et al. 2017	SRR5115489
Ascu_Ken10	Kenya	0°14'28.3"S 37°44'09.9"E	Wallberg et al. 2017	SRR5115509
Ascu_Ken11	Kenya	0°14'03.4"S 37°44'17.3"E	Wallberg et al. 2017	SRR5115510
Ascu_Ken12	Kenya	0°14'32.6"S 37°44'11.9"E	Wallberg et al. 2017	SRR5115512
Ascu_Ken13	Kenya	0°31'05.4"S 36°05'49.2"E	Wallberg et al. 2017	SRR5115515
Ascu_Ken14	Kenya	0°32'28.6"S 36°05'44.6"E	Wallberg et al. 2017	SRR5115516
Ascu_Ken15	Kenya	0°14'24.1"S 37°46'35.5"E	Wallberg et al. 2017	SRR5115518
Ascu_Ken16	Kenya	0°32'07.4"S 36°06'04.0"E	Wallberg et al. 2017	SRR5115520
Ascu_Ken17	Kenya	0°31'59.8"S 36°04'30.5"E	Wallberg et al. 2017	SRR5115521
Ascu_Ken18	Kenya	0°31'03.5"S 36°05'47.9"E	Wallberg et al. 2017	SRR5115522
Ascu_Ken19	Kenya	0°31'16.6"S 36°05'25.7"E	Wallberg et al. 2017	SRR5115527
Ascu_Ken2	Kenya	0°32'33.0"S 36°05'42.1"E	Wallberg et al. 2017	SRR5115490
Ascu_Ken3	Kenya	0°14'50.6"S 37°44'57.2"E	Wallberg et al. 2017	SRR5115494
Ascu_Ken4	Kenya	0°14'38.9"S 37°44'49.9"E	Wallberg et al. 2017	SRR5115498
Ascu_Ken5	Kenya	0°31'33.9"S 36°04'37.5"E	Wallberg et al. 2017	SRR5115501
Ascu_Ken6	Kenya	0°14'51.1"S 37°44'57.1"E	Wallberg et al. 2017	SRR5115502
Ascu_Ken7	Kenya	0°14'39.4"S 37°44'59.3"E	Wallberg et al. 2017	SRR5115504
Ascu_Ken8	Kenya	0°32'26.5"S 36°05'45.0"E	Wallberg et al. 2017	SRR5115506
Ascu_Ken9	Kenya	0°14'07.9"S 37°44'44.4"E	Wallberg et al. 2017	SRR5115508

## Sheet: Supplementary Table 3
Supplementary Table 3. Admixture cross-validation results for 5 different random seeds for K going from 1 to 6
Seed	K = 1	K = 2	K = 3	K = 4	K = 5	K = 6
1	0.35854	0.41307	0.46146	0.49907	0.5493	0.58834
2	0.35837	0.40339	0.45501	0.50636	0.54007	0.5765
3	0.35881	0.40198	0.45535	0.50216	0.543	0.59142
4	0.35822	0.40185	0.45816	0.5003	0.54479	0.58185
5	0.35853	0.40912	0.45683	0.49892	0.54588	0.58471

## Sheet: Supplementary Table 4
Supplementary Table 4. MKT results for genes inside the r7 inverted region
transcript	gene_name	description	pN*	pS*	dN*	dS*	pval	dos
XM_006557316	LOC100576110	zinc finger protein GLI4,	11	32	7	17	0.779547	0.0358527
XM_006557318	LOC100576110	zinc finger protein GLI4,	10	33	7	17	0.770361	0.0591085
XM_006557319	LOC100576110	zinc finger protein GLI4,	10	32	7	17	0.771002	0.0535714
XM_016913084	LOC100576110	zinc finger protein GLI4,	11	32	7	17	0.779547	0.0358527
XM_016913085	LOC100576110	zinc finger protein GLI4,	11	32	7	17	0.779547	0.0358527
XM_016913086	LOC100576110	zinc finger protein GLI4,	10	32	7	17	0.771002	0.0535714
XM_016913087	LOC100576110	zinc finger protein GLI4,	9	31	6	16	0.760111	0.0477273
XM_016913088	LOC100576110	zinc finger protein GLI4,	9	31	6	16	0.760111	0.0477273
XM_016913089	LOC100576110	zinc finger protein GLI4,	5	21	1	18	0.22216	-0.139676
XM_006557672	LOC100576260	uncharacterized LOC100576260,	5	2	0	0	NA	NA
XM_006557302	LOC100576298	uncharacterized LOC100576298,	9	5	10	7	1	-0.0546218
XM_026441860	LOC100576298	uncharacterized LOC100576298,	9	5	10	7	1	-0.0546218
XM_003249098	LOC100578523	protein glass	2	8	1	10	0.586466	-0.109091
XM_006557300	LOC102655859	uncharacterized LOC102655859	21	23	4.5	5.5	1	-0.0272727
XM_006557673	LOC102656070	uncharacterized LOC102656070	2	24	2	70	0.285927	-0.0491453
XM_026442000	LOC113218912	uncharacterized LOC113218912	7	9	1	4	0.606467	-0.2375
XM_006557634	LOC409158	C-terminal-binding protein,	0	8	0	7	1	0
XM_006557635	LOC409158	C-terminal-binding protein,	0	8	0	7	1	0
XM_006557637	LOC409158	C-terminal-binding protein,	0	8	0	7	1	0
XM_006557638	LOC409158	C-terminal-binding protein,	0	8	0	7	1	0
XM_006557639	LOC409158	C-terminal-binding protein,	0	8	0	7	1	0
XM_006557640	LOC409158	C-terminal-binding protein,	0	8	0	7	1	0
XM_006557641	LOC409158	C-terminal-binding protein,	0	8	0	7	1	0
XM_392682	LOC409158	C-terminal-binding protein,	0	8	0	7	1	0
XM_395151	LOC411683	macrophage erythroblast attacher	2	11	0	8	0.504762	-0.153846
XM_395153	LOC411685	ATP-binding cassette sub-family D member 1	6	25	7	16	0.520929	0.110799
XM_006557322	LOC411814	kinesin 2C,	12	30	11	31	1	-0.0238095
XM_016913080	LOC411814	kinesin 2C,	12	31	11	31	1	-0.017165
XM_026441597	LOC411814	kinesin 2C,	9	25	11	27	1	0.0247678
XM_395281	LOC411814	kinesin 2C,	11	31	11	31	1	0
XM_003249169	LOC412896	octopamine receptor beta-2R,	4	3	7.5	18.5	0.19675	-0.282967
XM_003249170	LOC412896	octopamine receptor beta-2R,	4	4	8.5	18.5	0.409682	-0.185185
XM_006558067	LOC412896	octopamine receptor beta-2R,	4	3	7.5	19.5	0.186318	-0.293651
XM_006558069	LOC412896	octopamine receptor beta-2R,	4	3	7.5	19.5	0.186318	-0.293651
XM_006558072	LOC412896	octopamine receptor beta-2R,	7	3	7.5	18.5	0.0528707	-0.411538
XM_006558073	LOC412896	octopamine receptor beta-2R,	4	3	7.5	18.5	0.19675	-0.282967
XM_006558074	LOC412896	octopamine receptor beta-2R,	2	2	6.5	17.5	0.558291	-0.229167
XM_026441959	LOC412896	octopamine receptor beta-2R,	4	3	7.5	19.5	0.186318	-0.293651
XM_396348	LOC412896	octopamine receptor beta-2R,	4	3	7.5	19.5	0.186318	-0.293651
XM_003249104	LOC412994	octopamine receptor beta-3R,	5	21	4	16	1	0.00769231
XM_006557665	LOC412994	octopamine receptor beta-3R,	5	21	4	16	1	0.00769231
XM_006557667	LOC412994	octopamine receptor beta-3R,	1	13	2	19	1	0.0238095
XM_006557668	LOC412994	octopamine receptor beta-3R,	1	13	2	19	1	0.0238095
XM_396642	LOC413192	protein HGH1 homolog	13	21	4	9	0.742545	-0.0746606
XM_397139	LOC413698	octopamine receptor beta-1R	16	45	3	11	1	-0.0480094
XM_006557630	LOC413699	ubiquitin thioesterase trabid,	5	7	0	12	0.0372671	-0.416667
XM_397140	LOC413699	ubiquitin thioesterase trabid,	5	7	0	12	0.0372671	-0.416667
XM_397160	LOC413720	nucleolar protein 14 homolog	18	23	25.5	34.5	1	-0.0140244
XM_006557310	LOC413721	uncharacterized LOC413721,	29	31	37.5	78.5	0.0483599	-0.160057
XM_006557311	LOC413721	uncharacterized LOC413721,	29	31	37.5	78.5	0.0483599	-0.160057
XM_006557312	LOC413721	uncharacterized LOC413721,	28	31	37.5	78.5	0.0681236	-0.1513
XM_016913077	LOC413721	uncharacterized LOC413721,	29	31	37.5	78.5	0.0483599	-0.160057
XM_016913078	LOC413721	uncharacterized LOC413721,	29	31	37.5	78.5	0.0483599	-0.160057
XM_016913079	LOC413721	uncharacterized LOC413721,	28	31	37.5	78.5	0.0681236	-0.1513
XM_026441595	LOC413721	uncharacterized LOC413721,	28	28	37.5	73.5	0.0453584	-0.162162
XM_026441596	LOC413721	uncharacterized LOC413721,	28	28	37.5	73.5	0.0453584	-0.162162
XM_006557674	LOC552005	uncharacterized LOC552005,	7	19	3	27	0.161584	-0.169231
XM_006557675	LOC552005	uncharacterized LOC552005,	7	19	3	27	0.161584	-0.169231
XM_006557633	LOC552491	NADPH-dependent diflavin oxidoreductase 1,	8	8	15.5	23.5	0.553466	-0.102564
XM_016913160	LOC552491	NADPH-dependent diflavin oxidoreductase 1,	8	8	15.5	23.5	0.553466	-0.102564
XM_026441939	LOC552491	NADPH-dependent diflavin oxidoreductase 1,	3	5	0	10	0.0686275	-0.375
XM_026441940	LOC552491	NADPH-dependent diflavin oxidoreductase 1,	4	4	0	11	0.0180599	-0.5
XM_026441941	LOC552491	NADPH-dependent diflavin oxidoreductase 1,	4	4	0	11	0.0180599	-0.5
XM_624961	LOC552586	cytochrome c oxidase assembly factor 7 homolog	5	8	0	8	0.110718	-0.384615
XM_624974	LOC552600	GILT-like protein 1	5	7	7	8	1	0.05
XM_625031	LOC552656	probable 39S ribosomal protein L45, mitochondrial	10	16	10	8	0.358767	0.17094
XM_006557303	LOC726399	transcriptional activator protein Pur-beta,	1	4	0	10	0.333333	-0.2
XM_006557304	LOC726399	transcriptional activator protein Pur-beta,	0	5	0	10	1	0
XM_026441856	LOC726399	transcriptional activator protein Pur-beta,	1	4	0	6	0.454545	-0.2
XM_026441857	LOC726399	transcriptional activator protein Pur-beta,	1	4	0	6	0.454545	-0.2
XM_026441858	LOC726399	transcriptional activator protein Pur-beta,	0	5	0	6	1	0
XM_026441859	LOC726399	transcriptional activator protein Pur-beta,	1	4	0	6	0.454545	-0.2
XM_006557305	LOC726400	forkhead box protein I1-ema	1	4	0	10	0.333333	-0.2
XM_006557306	LOC726400	forkhead box protein I1-ema	0	5	0	10	1	0
XM_001122377	LOC726656	calcium-independent phospholipase A2-gamma,	11	16	2	11	0.156921	-0.253561
XM_006557669	LOC726656	calcium-independent phospholipase A2-gamma,	8	15	2	11	0.269835	-0.19398
XM_026441714	LOC726656	calcium-independent phospholipase A2-gamma,	9	16	2	11	0.267895	-0.206154
XM_001122422	LOC726699	uncharacterized LOC726699,	42	68	9	44	0.00677969	-0.212007
XM_006557671	LOC726699	uncharacterized LOC726699,	42	64	8	44	0.00197478	-0.24238
*pn: non-synonymous polymorphism; ps: synonymous polymorphysm; dn: non-synonymous divergence; ds: synonymous divergence

## Sheet: Supplementary Table 5
Supplementary Table 5. MKT results for genes inside the r9 inverted region
transcript	gene_name	description	pN*	pS*	dN*	dS*	pval	dos
XM_001121136	LOC725264	uncharacterized LOC725264,	0	7	2	1	0.0666667	0.666667
XM_003249537	LOC100576864	myosin-2 heavy chain,	6	14	11	14	0.372288	0.14
XM_006558824	LOC413256	uncharacterized LOC413256,	1	15	2	70	0.456514	-0.0347222
XM_006558825	LOC413256	uncharacterized LOC413256,	1	15	2	70	0.456514	-0.0347222
XM_006559902	LOC411345	neurotrimin,	1	10	1	13	1	-0.0194805
XM_006559907	LOC411345	neurotrimin,	1	10	0	13	0.458333	-0.0909091
XM_006559910	LOC411345	neurotrimin,	1	10	0	13	0.458333	-0.0909091
XM_006559911	LOC725264	uncharacterized LOC725264,	1	8	3	1	0.0517483	0.638889
XM_006559912	LOC725264	uncharacterized LOC725264,	0	7	2	0	0.0277778	1
XM_006559913	LOC100576864	myosin-2 heavy chain,	13	15	13	16	1	-0.0160099
XM_006559916	LOC411347	peripheral plasma membrane protein CASK,	2	14	2	21	1	-0.0380435
XM_006559918	LOC411347	peripheral plasma membrane protein CASK,	2	14	1	21	0.561878	-0.0795455
XM_006559926	LOC411347	peripheral plasma membrane protein CASK,	2	13	2	20	1	-0.0424242
XM_006559927	LOC411347	peripheral plasma membrane protein CASK,	4	13	4	31	0.413319	-0.121008
XM_026442878	LOC725024	autophagy-related protein 16-1,	2	9	0	16	0.156695	-0.181818
XM_026442879	LOC725024	autophagy-related protein 16-1,	2	9	0	16	0.156695	-0.181818
XM_026442880	LOC725024	autophagy-related protein 16-1,	2	9	0	15	0.169231	-0.181818
XM_026442952	LOC724936	uncharacterized LOC724936	2	3	0	8	0.128205	-0.4
XM_026442980	LOC411347	peripheral plasma membrane protein CASK,	2	14	2	21	1	-0.0380435
XM_026442981	LOC411347	peripheral plasma membrane protein CASK,	2	14	2	21	1	-0.0380435
XM_026442982	LOC411347	peripheral plasma membrane protein CASK,	2	14	1	21	0.561878	-0.0795455
XM_026442983	LOC411347	peripheral plasma membrane protein CASK,	2	14	2	21	1	-0.0380435
XM_026442984	LOC411347	peripheral plasma membrane protein CASK,	2	14	2	21	1	-0.0380435
XM_026442985	LOC411347	peripheral plasma membrane protein CASK,	2	14	2	21	1	-0.0380435
XM_026442986	LOC411347	peripheral plasma membrane protein CASK,	2	14	2	21	1	-0.0380435
XM_026442987	LOC411347	peripheral plasma membrane protein CASK,	2	14	1	21	0.561878	-0.0795455
XM_026442988	LOC411347	peripheral plasma membrane protein CASK,	2	14	2	21	1	-0.0380435
XM_026443074	LOC411345	neurotrimin,	1	10	0	13	0.458333	-0.0909091
XM_026443075	LOC411345	neurotrimin,	1	10	0	13	0.458333	-0.0909091
XM_026443076	LOC411345	neurotrimin,	1	8	3	13	1	0.0763889
XM_026443077	LOC411345	neurotrimin,	1	10	0	13	0.458333	-0.0909091
XM_026443078	LOC411345	neurotrimin,	1	8	3	13	1	0.0763889
XM_026443079	LOC411345	neurotrimin,	1	10	0	13	0.458333	-0.0909091
XM_026443080	LOC411345	neurotrimin,	1	10	0	13	0.458333	-0.0909091
XM_026443081	LOC411345	neurotrimin,	1	10	0	13	0.458333	-0.0909091
XM_392555	LOC409025	apolipoprotein D	0	7	1	4	0.416667	0.2
XM_395405	LOC411936	prefoldin subunit 5	2	6	0	2	1	-0.25
XM_396702	LOC413256	uncharacterized LOC413256,	1	15	2	70	0.456514	-0.0347222
*pn: non-synonymous polymorphism; ps: synonymous polymorphysm; dn: non-synonymous divergence; ds: synonymous divergence

## Sheet: Supplementary Table 6
Supplementary Table 6. Genes falling inside 1% windows in Mau region
Br-c	broad-complex
CPR5	cuticular protein 5
Camkii	calcium/calmodulin-dependent protein kinase II
Dll	distal-less
E74	ecdysteroid-regulated gene E74
Kr	krueppel
LOC100576082	MATH and LRR domain-containing protein PFE0570w
LOC100576110	zinc finger protein GLI4,
LOC100576146	aladin
LOC100576196	uncharacterized LOC100576196,
LOC100576289	uncharacterized LOC100576289
LOC100576498	uncharacterized LOC100576498
LOC100576617	uncharacterized LOC100576617,
LOC100576671	polycomb group protein Psc,
LOC100576864	myosin-2 heavy chain,
LOC100576866	probable elongator complex protein 3,
LOC100576872	cell cycle checkpoint control protein RAD9A
LOC100576956	metalloproteinase inhibitor 3,
LOC100577147	uncharacterized LOC100577147,
LOC100577222	uncharacterized LOC100577222,
LOC100577525	synergin gamma
LOC100577587	cytospin-A,
LOC100577766	uncharacterized LOC100577766
LOC100577801	zinc finger protein ush,
LOC100577805	uncharacterized LOC100577805,
LOC100577879	carbonic anhydrase-related protein 10,
LOC100577912	uncharacterized protein C15orf61 homolog,
LOC100578020	uncharacterized LOC100578020
LOC100578045	uncharacterized LOC100578045
LOC100578059	vasorin,
LOC100578067	enhancer of split mgamma protein,
LOC100578121	uncharacterized LOC100578121,
LOC100578165	uncharacterized LOC100578165,
LOC100578215	N-acetylgalactosaminyltransferase 6,
LOC100578263	uncharacterized LOC100578263,
LOC100578346	uncharacterized LOC100578346
LOC100578389	uncharacterized LOC100578389,
LOC100578423	uncharacterized LOC100578423,
LOC100578450	histone-lysine N-methyltransferase SETD2,
LOC100578523	protein glass
LOC100578563	putative uncharacterized protein DDB_G0286901,
LOC100578611	uncharacterized LOC100578611,
LOC100578709	uncharacterized LOC100578709,
LOC100578813	uncharacterized LOC100578813
LOC100578989	uncharacterized LOC100578989
LOC100578990	dynein intermediate chain 3, ciliary,
LOC100579049	cactin
LOC100579052	mitochondrial-processing peptidase subunit beta
LOC102653879	homocysteine-responsive endoplasmic reticulum-resident ubiquitin-like domain member 2 protein
LOC102653951	ras-related and estrogen-regulated growth inhibitor-like,
LOC102655120	hepatocyte nuclear factor 4-gamma,
LOC102655218	uncharacterized LOC102655218
LOC102655329	14-3-3 protein zeta,
LOC102655449	uncharacterized LOC102655449,
LOC102655706	uncharacterized LOC102655706
LOC102656271	uncharacterized LOC102656271,
LOC102656661	uncharacterized LOC102656661,
LOC102656719	uncharacterized LOC102656719
LOC107963999	odorant receptor 45b-like,
LOC107964839	rootletin,
LOC112939925	cytochrome P450 6a13-like
LOC113218784	leucine-rich repeat transmembrane neuronal protein 4-like
LOC113218808	replication stress response regulator SDE2
LOC113218845	uncharacterized LOC113218845
LOC113219185	uncharacterized LOC113219185
LOC113219298	G-protein coupled receptor Mth2-like
LOC406118	DDB1- and CUL4-associated factor 11,
LOC408387	HIV Tat-specific factor 1 homolog
LOC408592	uncharacterized LOC408592,
LOC408688	Down syndrome cell adhesion molecule-like protein Dscam2,
LOC408694	plastin-2,
LOC408740	phosphatase and actin regulator 4,
LOC408787	transmembrane and TPR repeat-containing protein CG4341,
LOC408803	tensin-1,
LOC408810	rap guanine nucleotide exchange factor 2,
LOC408822	uncharacterized LOC408822,
LOC408830	obscurin,
LOC408857	hemicentin-1,
LOC408874	uncharacterized LOC408874,
LOC408887	ankyrin repeat and SAM domain-containing protein 1A,
LOC408896	semaphorin-2A,
LOC409025	apolipoprotein D
LOC409158	C-terminal-binding protein,
LOC409177	kinase D-interacting substrate of 220 kDa,
LOC409254	protein RTF2 homolog
LOC409346	TBC1 domain family member 1,
LOC409360	fatty acid hydroxylase domain-containing protein 2,
LOC409536	arginine-glutamic acid dipeptide repeats protein,
LOC409560	eukaryotic translation initiation factor 4B
LOC409639	UPF0183 protein CG7083
LOC409711	kazrin,
LOC409783	uncharacterized LOC409783,
LOC409799	ataxin-7-like protein 3
LOC409818	sodium/calcium exchanger 3,
LOC409882	TLD domain-containing protein 2,
LOC409886	protein Mo25,
LOC409887	transcription factor Dp-1
LOC409956	uncharacterized LOC409956,
LOC409972	uncharacterized LOC409972
LOC409986	peroxisomal multifunctional enzyme type 2,
LOC410006	uncharacterized LOC410006,
LOC410023	persulfide dioxygenase ETHE1, mitochondrial,
LOC410035	dorsal-ventral patterning protein Sog,
LOC410038	collagen alpha-1(I) chain
LOC410084	exocyst complex component 6B,
LOC410093	geminin,
LOC410171	filamin-A,
LOC410200	mRNA turnover protein 4 homolog
LOC410201	phosphatidate phosphatase LPIN3,
LOC410353	CUGBP Elav-like family member 4,
LOC410393	alkaline phosphatase,
LOC410413	uncharacterized LOC410413
LOC410438	neuroendocrine convertase 1,
LOC410439	basement membrane-specific heparan sulfate proteoglycan core protein,
LOC410441	secretory carrier-associated membrane protein 5B,
LOC410442	DNA helicase MCM9,
LOC410456	uncharacterized LOC410456,
LOC410470	putative polypeptide N-acetylgalactosaminyltransferase 9,
LOC410479	zwei Ig domain protein zig-8
LOC410603	odorant receptor 65a,
LOC410604	protein phosphatase PP2A 55 kDa regulatory subunit,
LOC410637	nuclear receptor coactivator 3,
LOC410655	lachesin
LOC410662	lachesin,
LOC410718	puratrophin-1,
LOC410732	3-phosphoinositide-dependent protein kinase 1,
LOC410823	transient receptor potential-gamma protein,
LOC410853	irregular chiasm C-roughest protein,
LOC410862	solute carrier family 41 member 3,
LOC410951	RNA binding protein fox-1 homolog 2,
LOC411019	neuropilin and tolloid-like protein 2,
LOC411036	two pore potassium channel protein sup-9,
LOC411058	uncharacterized LOC411058
LOC411078	nephrin,
LOC411154	eukaryotic translation initiation factor 4 gamma 2,
LOC411155	teneurin-a,
LOC411157	fat-like cadherin-related tumor suppressor homolog,
LOC411264	aryl hydrocarbon receptor protein 1,
LOC411345	neurotrimin,
LOC411347	peripheral plasma membrane protein CASK,
LOC411420	adenosine receptor A2b
LOC411459	sterol regulatory element-binding protein cleavage-activating protein,
LOC411492	ATP-dependent RNA helicase DHX36,
LOC411617	inactive rhomboid protein 1
LOC411637	rab3 GTPase-activating protein catalytic subunit,
LOC411672	neuropeptides capa receptor-like protein
LOC411683	macrophage erythroblast attacher
LOC411685	ATP-binding cassette sub-family D member 1
LOC411814	kinesin 2C,
LOC411865	exportin-2
LOC411871	dual specificity tyrosine-phosphorylation-regulated kinase 2-like
LOC411892	V-type proton ATPase subunit C,
LOC411935	large neutral amino acids transporter small subunit 2
LOC411986	uncharacterized LOC411986,
LOC412112	uncharacterized LOC412112,
LOC412115	autophagy-related protein 9A,
LOC412332	mediator of RNA polymerase II transcription subunit 23,
LOC412382	excitatory amino acid transporter 3,
LOC412467	bifunctional purine biosynthesis protein PURH
LOC412475	knirps-related protein,
LOC412476	BTB/POZ domain-containing protein 9,
LOC412543	uncharacterized LOC412543,
LOC412594	uncharacterized LOC412594,
LOC412637	kanadaptin
LOC412667	proto-oncogene tyrosine-protein kinase receptor Ret,
LOC412675	aspartate aminotransferase, mitochondrial
LOC412795	cadherin-99C,
LOC412837	ribonuclease H2 subunit A
LOC412843	phosphoenolpyruvate carboxykinase,
LOC412844	dual specificity protein phosphatase CDC14A
LOC412865	collagen alpha-2(IX) chain,
LOC412868	ubiquitin recognition factor in ER-associated degradation protein 1,
LOC412869	sarcoplasmic calcium-binding protein
LOC412878	DNA N6-methyl adenine demethylase,
LOC412896	octopamine receptor beta-2R,
LOC412955	protein jim lovell,
LOC413192	protein HGH1 homolog
LOC413200	fibroblast growth factor receptor homolog 1,
LOC413408	scavenger receptor class B member 1
LOC413409	cytoplasmic dynein 1 intermediate chain,
LOC413508	RNA-binding protein Rsf1
LOC413543	sushi, von Willebrand factor type A, EGF and pentraxin domain-containing protein 1,
LOC413569	tyrosine-protein phosphatase Lar,
LOC413578	U2 snRNP-associated SURP motif-containing protein
LOC413616	tyrosine-protein kinase transmembrane receptor Ror,
LOC413683	arfGAP with SH3 domain, ANK repeat and PH domain-containing protein,
LOC413698	octopamine receptor beta-1R
LOC413699	ubiquitin thioesterase trabid,
LOC413721	uncharacterized LOC413721,
LOC413759	SCY1-like protein 2,
LOC413762	complement component 1 Q subcomponent-binding protein, mitochondrial
LOC413829	diuretic hormone receptor,
LOC413858	uncharacterized LOC413858,
LOC414025	neurotrimin,
LOC414048	ribosome biogenesis protein BMS1 homolog
LOC550708	E3 ubiquitin-protein ligase MIB1
LOC550924	cleavage stimulation factor subunit 2,
LOC550973	myosin regulatory light chain sqh
LOC551028	cytochrome P450 6a14-like
LOC551071	bromodomain adjacent to zinc finger domain protein 2B,
LOC551144	uncharacterized LOC551144,
LOC551378	toll-like receptor Tollo,
LOC551385	frequenin-1
LOC551514	serine protease nudel
LOC551553	facilitated trehalose transporter Tret1
LOC551623	nucleolysin TIAR,
LOC551718	ubiquitin-like protein 4A
LOC551733	amyloid-beta-like protein,
LOC551736	nephrin,
LOC551737	synapsin,
LOC551746	transcriptional activator cubitus interruptus,
LOC551751	gem-associated protein 2
LOC551948	uracil phosphoribosyltransferase homolog,
LOC552005	uncharacterized LOC552005,
LOC552076	transcription elongation factor SPT4
LOC552079	homeobox protein homothorax,
LOC552142	latrophilin Cirl,
LOC552196	ras-related protein Rab-43
LOC552278	protein-tyrosine sulfotransferase,
LOC552279	sodium-independent sulfate anion transporter,
LOC552290	serine/threonine-protein phosphatase 4 catalytic subunit,
LOC552293	sialin
LOC552310	microspherule protein 1
LOC552358	low-density lipoprotein receptor-related protein 2,
LOC552362	protein lin-7 homolog C,
LOC552397	Krueppel-like factor 6,
LOC552419	ras-like GTP-binding protein RhoL,
LOC552491	NADPH-dependent diflavin oxidoreductase 1,
LOC552532	probable leucine--tRNA ligase, mitochondrial,
LOC552545	division abnormally delayed protein,
LOC552569	atypical kinase COQ8B, mitochondrial,
LOC552600	GILT-like protein 1
LOC552709	polypyrimidine tract-binding protein 2,
LOC552752	symplekin,
LOC552771	hydroxyacid oxidase 1,
LOC552806	fidgetin-like protein 1
LOC552844	complexin,
LOC724172	neurobeachin,
LOC724195	B-cell receptor CD22,
LOC724242	protein neuralized,
LOC724287	protein rhomboid,
LOC724333	beta-1-syntrophin,
LOC724356	RING finger protein 17,
LOC724468	uncharacterized LOC724468,
LOC724548	integrin alpha-PS2,
LOC724618	cysteine-rich motor neuron 1 protein,
LOC724619	multiple inositol polyphosphate phosphatase 1,
LOC724620	inner nuclear membrane protein Man1
LOC724634	golgin subfamily B member 1,
LOC724639	COP9 signalosome complex subunit 9
LOC724643	borealin,
LOC724673	uncharacterized LOC724673
LOC724686	leucine-rich repeat-containing protein 51
LOC724835	uncharacterized LOC724835
LOC724853	probable G-protein coupled receptor Mth-like 1
LOC724934	paired mesoderm homeobox protein 2A
LOC724961	protein drumstick,
LOC725024	autophagy-related protein 16-1,
LOC725055	gamma-glutamylcyclotransferase
LOC725082	uncharacterized LOC725082,
LOC725155	serine/arginine repetitive matrix protein 1,
LOC725189	protein bric-a-brac 2,
LOC725200	IQ and AAA domain-containing protein 1-like
LOC725264	uncharacterized LOC725264,
LOC725593	dynein heavy chain 7, axonemal,
LOC725700	vacuolar protein sorting-associated protein 29
LOC725748	ankyrin repeat domain-containing protein 16,
LOC725801	G/T mismatch-specific thymine DNA glycosylase
LOC725840	lachesin-like,
LOC725885	Krueppel-like factor 7
LOC725924	leucine-rich repeat-containing protein 24,
LOC725934	replication protein A 70 kDa DNA-binding subunit
LOC725999	uncharacterized LOC725999,
LOC726047	cyclin-dependent kinases regulatory subunit
LOC726101	uncharacterized LOC726101
LOC726108	E3 ubiquitin-protein ligase MSL2,
LOC726270	40S ribosomal protein S19
LOC726286	uncharacterized LOC726286
LOC726309	protein artichoke
LOC726350	ATP-dependent RNA helicase DHX33
LOC726392	sodium-independent sulfate anion transporter,
LOC726461	protein shank,
LOC726469	lysine-specific histone demethylase 1A
LOC726522	ketohexokinase
LOC726571	venom acid phosphatase Acph-1
LOC726655	carcinoembryonic antigen-related cell adhesion molecule 1-like,
LOC726656	calcium-independent phospholipase A2-gamma,
LOC726761	paired box protein Pax-5,
LOC726823	pyrimidodiazepine synthase
LOC726886	uncharacterized LOC726886
LOC726929	sonic hedgehog protein A
LOC726948	suppressor of lurcher protein 1,
LOC726953	parathyroid hormone/parathyroid hormone-related peptide receptor,
LOC726993	cytohesin-1,
LOC727092	protein nubbin,
LOC727101	protein decapentaplegic
LOC727192	structural maintenance of chromosomes protein 6,
LOC727486	BAG domain-containing protein Samui,
Mblk-1	transcription factor mblk-1-like
Nrx-1	neurexin 1
osp	outspread
sGC-alpha1	soluble guanylyl cyclase alpha 1 subunit

## Sheet: Supplementary Table 7
Supplementary Table 7. Genes falling inside 1% windows in Mt. Kenya region
Gene Name	Description
5-ht7	serotonin receptor 7
AGLU2	alpha glucosidase 2
Abscam	Dscam family member AbsCAM
Amih	hyperpolarization-activated ion channel
Ancr-1	AncR-1 non-coding nuclear RNA
Antp	homeotic protein antennapedia
BBIP1	BBSome-interacting protein 1-like
CPF1	cuticular protein CPF1
CPF2	cuticular protein CPF2
Camkii	calcium/calmodulin-dependent protein kinase II
Cox6b1	cytochrome c oxidase subunit VIb polypeptide 1
Crzr	corazonin receptor
Dsx	doublesex
Grp	glycine-rich cuticle protein
Hbg3	alpha-glucosidase
LOC100576085	ras-related protein Rab-8A,
LOC100576110	zinc finger protein GLI4,
LOC100576129	uncharacterized LOC100576129,
LOC100576146	aladin
LOC100576153	odorant receptor 13a
LOC100576169	uncharacterized LOC100576169
LOC100576174	uncharacterized LOC100576174
LOC100576187	E3 ubiquitin-protein ligase AMFR
LOC100576247	frizzled 2,
LOC100576383	mannosyl-oligosaccharide 1,2-alpha-mannosidase IA,
LOC100576384	tyrosine-protein phosphatase 10D,
LOC100576436	putative ATP-dependent RNA helicase TDRD12,
LOC100576439	coiled-coil domain-containing protein 40
LOC100576471	uncharacterized LOC100576471
LOC100576498	uncharacterized LOC100576498
LOC100576754	uncharacterized LOC100576754,
LOC100576813	uncharacterized LOC100576813
LOC100576864	myosin-2 heavy chain,
LOC100576908	polycomb protein Asx,
LOC100576965	uncharacterized LOC100576965,
LOC100576968	merlin,
LOC100577013	uncharacterized LOC100577013
LOC100577042	uncharacterized LOC100577042
LOC100577057	uncharacterized LOC100577057
LOC100577185	uncharacterized LOC100577185,
LOC100577222	uncharacterized LOC100577222,
LOC100577358	dynein assembly factor 3, axonemal
LOC100577407	uncharacterized LOC100577407,
LOC100577408	leukocyte elastase inhibitor,
LOC100577444	uncharacterized LOC100577444,
LOC100577472	insulin gene enhancer protein ISL-1,
LOC100577504	uncharacterized LOC100577504,
LOC100577522	uncharacterized LOC100577522,
LOC100577754	uncharacterized LOC100577754
LOC100577778	fibronectin-binding protein PlpA
LOC100577787	odorant receptor 3,
LOC100577908	uncharacterized LOC100577908,
LOC100578352	ionotropic receptor 75a-like
LOC100578436	uncharacterized LOC100578436,
LOC100578523	protein glass
LOC100578680	uncharacterized LOC100578680,
LOC100578731	uncharacterized LOC100578731
LOC100578763	COMM domain-containing protein 3
LOC100578769	uncharacterized LOC100578769
LOC100578814	putative fatty acyl-CoA reductase CG5065,
LOC100578828	uncharacterized LOC100578828
LOC100578841	uncharacterized LOC100578841,
LOC100578978	uncharacterized LOC100578978
LOC100579018	venom allergen 3
LOC102653748	growth/differentiation factor 8
LOC102653793	succinate--hydroxymethylglutarate CoA-transferase,
LOC102653858	uncharacterized LOC102653858
LOC102653862	NADH dehydrogenase [ubiquinone] 1 alpha subcomplex subunit 13
LOC102653944	uncharacterized LOC102653944,
LOC102653951	ras-related and estrogen-regulated growth inhibitor-like,
LOC102654023	uncharacterized LOC102654023
LOC102654450	uncharacterized LOC102654450,
LOC102654465	acyl-CoA dehydrogenase family member 9, mitochondrial-like
LOC102654498	uncharacterized LOC102654498
LOC102654533	protein pangolin, isoforms A/H/I/S
LOC102654691	eukaryotic translation initiation factor eIF1
LOC102654761	uncharacterized LOC102654761,
LOC102654944	uncharacterized LOC102654944
LOC102654952	lipase 3
LOC102654974	uncharacterized LOC102654974
LOC102655064	uncharacterized LOC102655064
LOC102655090	uncharacterized LOC102655090
LOC102655120	hepatocyte nuclear factor 4-gamma,
LOC102655235	uncharacterized LOC102655235,
LOC102655244	histone-lysine N-methyltransferase NSD2,
LOC102655287	uncharacterized LOC102655287
LOC102655307	uncharacterized LOC102655307
LOC102655357	uncharacterized LOC102655357,
LOC102655479	putative uncharacterized protein DDB_G0271606,
LOC102655600	uncharacterized LOC102655600
LOC102655635	uncharacterized LOC102655635,
LOC102655788	uncharacterized LOC102655788
LOC102655790	uncharacterized LOC102655790
LOC102655815	uncharacterized LOC102655815
LOC102655844	cyclin-dependent kinase inhibitor 1C
LOC102656019	uncharacterized LOC102656019
LOC102656050	uncharacterized LOC102656050,
LOC102656088	uncharacterized LOC102656088
LOC102656196	uncharacterized LOC102656196,
LOC102656229	uncharacterized LOC102656229
LOC102656349	uncharacterized LOC102656349,
LOC102656465	guanine nucleotide-binding protein G(o) subunit alpha,
LOC102656553	uncharacterized LOC102656553,
LOC102656661	uncharacterized LOC102656661,
LOC102656685	39S ribosomal protein L42, mitochondrial,
LOC102656737	uncharacterized LOC102656737
LOC102656849	uncharacterized LOC102656849,
LOC102656893	solute carrier family 25 member 51
LOC107964001	uncharacterized LOC107964001
LOC107964022	ran-binding protein 9,
LOC107964268	uncharacterized LOC107964268,
LOC107964323	uncharacterized LOC107964323
LOC107964341	uncharacterized LOC107964341,
LOC107964750	uncharacterized LOC107964750
LOC107964964	uncharacterized LOC107964964
LOC107964998	putative uncharacterized protein DDB_G0282499
LOC107965041	solute carrier organic anion transporter family member 4A1-like,
LOC107965500	high mobility group protein homolog TDP-1
LOC107965636	uncharacterized LOC107965636,
LOC107965793	uncharacterized LOC107965793
LOC107965829	uncharacterized LOC107965829
LOC107965832	uncharacterized LOC107965832
LOC107966043	uncharacterized LOC107966043
LOC107966099	uncharacterized LOC107966099
LOC112939925	cytochrome P450 6a13-like
LOC113218539	galectin-8-like,
LOC113218570	peroxisome biogenesis factor 10-like,
LOC113218644	uncharacterized LOC113218644
LOC113218645	uncharacterized LOC113218645
LOC113218690	5S ribosomal RNA
LOC113218691	5S ribosomal RNA
LOC113218692	5S ribosomal RNA
LOC113218748	uncharacterized LOC113218748,
LOC113218752	uncharacterized LOC113218752,
LOC113218848	uncharacterized LOC113218848,
LOC113218857	uncharacterized LOC113218857
LOC113218977	uncharacterized LOC113218977
LOC113218983	60S ribosome subunit biogenesis protein NIP7 homolog
LOC113218985	uncharacterized LOC113218985
LOC113218987	uncharacterized LOC113218987
LOC113219003	elongation of very long chain fatty acids protein 6-like
LOC113219005	elongation of very long chain fatty acids protein 6-like
LOC113219009	cell division control protein 31-like
LOC113219075	uncharacterized LOC113219075
LOC113219080	uncharacterized LOC113219080
LOC113219153	uncharacterized LOC113219153
LOC113219158	uncharacterized LOC113219158,
LOC113219198	uncharacterized LOC113219198
LOC113219219	uncharacterized LOC113219219
LOC113219233	uncharacterized LOC113219233
LOC113219266	uncharacterized LOC113219266
LOC113219291	uncharacterized LOC113219291
LOC113219293	uncharacterized LOC113219293,
LOC113219422	small nucleolar RNA U3
LOC113219428	uncharacterized LOC113219428
LOC406145	secapin
LOC408275	uncharacterized LOC408275,
LOC408351	serine-rich adhesin for platelets,
LOC408373	phosphatidylinositol 4-kinase beta
LOC408374	mucin-5AC,
LOC408449	thyrotroph embryonic factor,
LOC408562	uncharacterized LOC408562,
LOC408570	uncharacterized LOC408570,
LOC408602	MKL/myocardin-like protein 2,
LOC408680	ryanodine receptor,
LOC408681	solute carrier family 35 member F2,
LOC408685	MAP7 domain-containing protein 1,
LOC408749	ubiquitin-protein ligase E3B,
LOC408750	pre-mRNA-processing factor 19
LOC408783	vacuolar protein sorting-associated protein 28 homolog,
LOC408787	transmembrane and TPR repeat-containing protein CG4341,
LOC408803	tensin-1,
LOC408822	uncharacterized LOC408822,
LOC408863	J domain-containing protein,
LOC408866	uncharacterized aarF domain-containing protein kinase 1
LOC408896	semaphorin-2A,
LOC408968	cytochrome c-type heme lyase
LOC409004	ras-related protein Rab6,
LOC409005	protein FAM8A1
LOC409006	arrestin red cell,
LOC409019	plasmolipin,
LOC409025	apolipoprotein D
LOC409066	pyridoxine-5'-phosphate oxidase
LOC409070	protein pellino,
LOC409088	uncharacterized LOC409088,
LOC409096	uncharacterized LOC409096
LOC409109	mycosubtilin synthase subunit C,
LOC409118	translation initiation factor eIF-2B subunit alpha,
LOC409144	H( )/Cl(-) exchange transporter 3,
LOC409150	enoyl Coenzyme A hydratase, short chain, 1, mitochondrial
LOC409185	uncharacterized LOC409185,
LOC409217	guanine nucleotide exchange factor DBS,
LOC409249	uncharacterized LOC409249,
LOC409268	uncharacterized LOC409268,
LOC409281	protein sel-1 homolog 1
LOC409282	bromodomain-containing protein DDB_G0280777,
LOC409310	CSC1-like protein 2,
LOC409311	zinc finger CCCH domain-containing protein 15 homolog
LOC409320	leucine carboxyl methyltransferase 1
LOC409439	protein transport protein Sec24C,
LOC409476	nuclear cap-binding protein subunit 1,
LOC409510	uncharacterized LOC409510,
LOC409539	microtubule-associated protein 2,
LOC409565	cationic amino acid transporter 3,
LOC409614	group XIIA secretory phospholipase A2
LOC409650	solute carrier organic anion transporter family member 2A1,
LOC409696	splicing factor 45
LOC409711	kazrin,
LOC409722	basement membrane-specific heparan sulfate proteoglycan core protein,
LOC409741	rho GDP-dissociation inhibitor 2,
LOC409759	serine-rich adhesin for platelets
LOC409778	storkhead-box protein 2,
LOC409786	jazigo,
LOC409792	electroneutral sodium bicarbonate exchanger 1,
LOC409807	arginine kinase,
LOC409836	rho GTPase-activating protein 100F,
LOC409865	protein retinal degeneration B,
LOC409905	2-acylglycerol O-acyltransferase 1
LOC409937	neither inactivation nor afterpotential protein C,
LOC409942	interference hedgehog,
LOC409956	uncharacterized LOC409956,
LOC409985	ubiquitin carboxyl-terminal hydrolase 48,
LOC410021	protein Skeletor, isoforms B/C,
LOC410022	mitochondrial-processing peptidase subunit beta
LOC410058	myosin light chain alkali,
LOC410085	AN1-type zinc finger protein 5,
LOC410170	protein FAM13A,
LOC410201	phosphatidate phosphatase LPIN3,
LOC410299	ankyrin repeat domain-containing protein SOWAHB,
LOC410336	dipeptidyl aminopeptidase-like protein 6,
LOC410353	CUGBP Elav-like family member 4,
LOC410369	platelet binding protein GspB
LOC410480	trichohyalin,
LOC410495	cytochrome P450 307a1
LOC410655	lachesin
LOC410658	LIM/homeobox protein Lhx3,
LOC410696	protein madd-4,
LOC410706	rho GTPase-activating protein 7,
LOC410732	3-phosphoinositide-dependent protein kinase 1,
LOC410744	glucose dehydrogenase [FAD, quinone]
LOC410758	mRNA decay activator protein ZFP36L3,
LOC410936	cytochrome b5 reductase 4,
LOC410998	E3 ubiquitin-protein ligase TRIM9,
LOC411024	DDB1- and CUL4-associated factor 13
LOC411050	glutamate receptor ionotropic, kainate 2,
LOC411054	polypeptide N-acetylgalactosaminyltransferase 2,
LOC411125	conserved oligomeric Golgi complex subunit 4,
LOC411144	transcription initiation factor TFIID subunit 11,
LOC411239	conserved oligomeric Golgi complex subunit 7
LOC411249	cap-specific mRNA (nucleoside-2'-O-)-methyltransferase 1
LOC411250	DEAD-box ATP-dependent RNA helicase 20
LOC411252	GTP-binding protein 2,
LOC411273	probable serine/threonine-protein kinase clkA,
LOC411288	cAMP-specific 3',5'-cyclic phosphodiesterase,
LOC411345	neurotrimin,
LOC411347	peripheral plasma membrane protein CASK,
LOC411348	thyroid receptor-interacting protein 11,
LOC411450	probable ATP-dependent RNA helicase DDX43
LOC411452	band 4.1-like protein 4A,
LOC411476	la-related protein 4,
LOC411582	tyrosine-protein kinase Fer,
LOC411617	inactive rhomboid protein 1
LOC411627	retinoblastoma-like protein 1,
LOC411653	sodium channel protein 60E,
LOC411685	ATP-binding cassette sub-family D member 1
LOC411746	uncharacterized LOC411746
LOC411812	serine/threonine-protein kinase Doa,
LOC411814	kinesin 2C,
LOC411858	ATPase family AAA domain-containing protein 1-B
LOC411879	WD repeat-containing protein 82,
LOC411881	peregrin,
LOC411919	Wnt7 protein,
LOC411922	mitochondrial ribosome-associated GTPase 2
LOC411923	alanine--tRNA ligase, cytoplasmic,
LOC411924	probable 28S ribosomal protein S25, mitochondrial,
LOC411960	zinc finger protein 184,
LOC411986	uncharacterized LOC411986,
LOC412025	very long-chain specific acyl-CoA dehydrogenase, mitochondrial
LOC412092	myosin heavy chain, non-muscle,
LOC412155	F-box/WD repeat-containing protein 5
LOC412222	uncharacterized LOC412222
LOC412272	2-oxoglutarate and iron-dependent oxygenase domain-containing protein 3
LOC412426	ubiquinone biosynthesis monooxygenase COQ6, mitochondrial
LOC412446	SCY1-like protein 2
LOC412467	bifunctional purine biosynthesis protein PURH
LOC412552	CCR4-NOT transcription complex subunit 6-like
LOC412626	MOB kinase activator-like 3
LOC412647	septin-2,
LOC412665	zinc finger protein Pegasus
LOC412667	proto-oncogene tyrosine-protein kinase receptor Ret,
LOC412714	cAMP-dependent protein kinase type I regulatory subunit,
LOC412734	CWF19-like protein 1
LOC412787	protein TAPT1 homolog,
LOC412801	mediator of RNA polymerase II transcription subunit 12
LOC412815	fatty acid synthase
LOC412855	Down syndrome cell adhesion molecule-like protein Dscam2,
LOC412863	histone demethylase UTY
LOC412865	collagen alpha-2(IX) chain,
LOC412880	myotubularin-related protein 9,
LOC412883	Allatostatin C receptor,
LOC412896	octopamine receptor beta-2R,
LOC412917	probable serine/threonine-protein kinase dyrk2,
LOC412926	dipeptidase 1,
LOC412934	potassium voltage-gated channel protein Shaw,
LOC412986	putative fatty acyl-CoA reductase
LOC413030	transmembrane protein 189,
LOC413076	ecdysone-induced protein 78C,
LOC413083	probable cytochrome P450 6a14,
LOC413125	LIM/homeobox protein Lhx9
LOC413130	RNA polymerase-associated protein CTR9 homolog
LOC413159	potassium channel subfamily T member 2,
LOC413192	protein HGH1 homolog
LOC413213	tubulin polyglutamylase TTLL4,
LOC413296	40S ribosomal protein S3a
LOC413297	transmembrane protein 185A,
LOC413372	putative glutamate synthase [NADPH],
LOC413399	zinc finger SWIM domain-containing protein 8,
LOC413400	double-strand break repair protein MRE11
LOC413416	protein bicaudal C homolog 1-B,
LOC413500	protein Wnt-10b
LOC413503	TWiK family of potassium channels protein 18-like
LOC413504	serine/threonine-protein kinase mig-15,
LOC413568	probable G-protein coupled receptor 158
LOC413569	tyrosine-protein phosphatase Lar,
LOC413613	B-cell receptor-associated protein 31
LOC413675	nuclear pore complex protein Nup107
LOC413692	protein fem-1 homolog B
LOC413698	octopamine receptor beta-1R
LOC413721	uncharacterized LOC413721,
LOC413796	methionine--tRNA ligase, cytoplasmic,
LOC413821	histone deacetylase complex subunit SAP130-A,
LOC413926	sentrin-specific protease 1,
LOC413984	serine-rich adhesin for platelets,
LOC414004	eukaryotic translation initiation factor 3 subunit A
LOC550811	protein timeless homolog,
LOC550915	sideroflexin-2
LOC550924	cleavage stimulation factor subunit 2,
LOC550940	ATP-dependent RNA helicase DHX8
LOC550941	ABC transporter G family member 20
LOC551116	histidine protein methyltransferase 1 homolog
LOC551123	RNA-binding protein Musashi homolog Rbp6,
LOC551163	LMBR1 domain-containing protein 2 homolog
LOC551170	dumpy,
LOC551198	serine/threonine-protein kinase STK11,
LOC551242	eukaryotic translation initiation factor 3 subunit E,
LOC551257	microtubule-associated protein Jupiter,
LOC551305	protein CLP1 homolog
LOC551343	26S proteasome regulatory subunit 7
LOC551432	zinc finger and BTB domain-containing protein 20,
LOC551433	uncharacterized LOC551433
LOC551501	fringe glycosyltransferase
LOC551554	ras-related protein Rac1
LOC551576	exocyst complex component 7,
LOC551647	uncharacterized LOC551647,
LOC551706	unconventional myosin-IXb,
LOC551717	putative uncharacterized protein DDB_G0287265,
LOC551742	MICOS complex subunit MIC25,
LOC551768	B-cell receptor-associated protein 31
LOC551772	zeta-sarcoglycan,
LOC551845	potassium voltage-gated channel protein Shaw,
LOC551850	uncharacterized LOC551850,
LOC551858	kynurenine 3-monooxygenase,
LOC551891	molybdenum cofactor biosynthesis protein 1,
LOC551910	farnesyl pyrophosphate synthase,
LOC551936	facilitated trehalose transporter Tret1,
LOC551954	26S proteasome non-ATPase regulatory subunit 10
LOC551972	alpha-1,3/1,6-mannosyltransferase ALG2
LOC551996	vesicle transport through interaction with t-SNAREs homolog 1B
LOC552014	probable methylthioribulose-1-phosphate dehydratase
LOC552047	biogenesis of lysosome-related organelles complex 1 subunit 4,
LOC552066	FAD-dependent oxidoreductase domain-containing protein 1,
LOC552110	uncharacterized LOC552110
LOC552152	28S ribosomal protein S24, mitochondrial
LOC552154	uncharacterized LOC552154
LOC552198	pleiotropic regulator 1
LOC552228	renin receptor,
LOC552245	N-acetyltransferase ESCO1
LOC552273	phosphoribosyl pyrophosphate synthase-associated protein 2,
LOC552289	RNA-binding protein 39,
LOC552291	DNA replication licensing factor MCM4,
LOC552343	electron transfer flavoprotein-ubiquinone oxidoreductase, mitochondrial
LOC552345	gamma-1-syntrophin,
LOC552421	glycogenin-1,
LOC552467	RNA-binding protein spenito,
LOC552477	dipeptidyl aminopeptidase-like protein 6,
LOC552484	uncharacterized LOC552484
LOC552515	ATP-dependent RNA helicase WM6,
LOC552529	U6 snRNA-associated Sm-like protein LSm4
LOC552600	GILT-like protein 1
LOC552709	polypyrimidine tract-binding protein 2,
LOC552718	protein son of sevenless,
LOC552758	retinol dehydrogenase 12
LOC552810	uncharacterized LOC552810
LOC724159	histone acetyltransferase KAT6B,
LOC724172	neurobeachin,
LOC724227	synaptic vesicle glycoprotein 2B
LOC724235	uncharacterized LOC724235,
LOC724285	choline transporter-like protein 1,
LOC724330	protein FAM45A
LOC724333	beta-1-syntrophin,
LOC724336	tRNA dimethylallyltransferase,
LOC724344	probable Ras GTPase-activating protein,
LOC724356	RING finger protein 17,
LOC724389	calcium/calmodulin-dependent 3',5'-cyclic nucleotide phosphodiesterase 1C,
LOC724495	ecdysis triggering hormone receptor,
LOC724645	uncharacterized LOC724645,
LOC724651	amphoterin-induced protein 2-like,
LOC724734	hemicentin-1,
LOC724736	semaphorin-1A,
LOC724779	protein artichoke,
LOC724865	ABC transporter G family member 20,
LOC724873	ras-related protein Rab-7a
LOC724962	uncharacterized LOC724962,
LOC724986	protein NRDE2 homolog,
LOC725020	uncharacterized LOC725020
LOC725024	autophagy-related protein 16-1,
LOC725031	elongation of very long chain fatty acids protein 6
LOC725046	uncharacterized LOC725046,
LOC725067	E3 ubiquitin-protein ligase MARCH8
LOC725076	CCHC-type zinc finger protein CG3800,
LOC725102	protein dpy-30 homolog
LOC725118	tyrosine-protein phosphatase 69D
LOC725136	aspartate--tRNA ligase, mitochondrial
LOC725158	peptidoglycan-recognition protein 1
LOC725207	dynactin subunit 4
LOC725264	uncharacterized LOC725264,
LOC725269	protein bark beetle
LOC725372	uncharacterized LOC725372
LOC725388	probable RNA helicase armi
LOC725405	DNA repair endonuclease XPF,
LOC725486	2',5'-phosphodiesterase 12
LOC725489	farnesol dehydrogenase,
LOC725496	dimethyladenosine transferase 1, mitochondrial
LOC725558	uncharacterized LOC725558
LOC725563	uncharacterized LOC725563
LOC725596	leukocyte receptor cluster member 8 homolog,
LOC725598	cilia- and flagella-associated protein 157
LOC725616	allatostatin C,
LOC725684	COMM domain-containing protein 10,
LOC725776	B-cell CLL/lymphoma 6 member B protein,
LOC725842	elongation of very long chain fatty acids protein 6-like
LOC725878	protein held out wings,
LOC725950	PHD finger protein 20,
LOC725999	uncharacterized LOC725999,
LOC726029	probable RNA-binding protein 18,
LOC726101	uncharacterized LOC726101
LOC726137	male-specific lethal 3 homolog,
LOC726139	tubulin-folding cofactor B,
LOC726148	hemicentin-1,
LOC726240	globin-1,
LOC726243	flotillin-2,
LOC726298	putative transcription factor SOX-15,
LOC726470	solute carrier organic anion transporter family member 1A5,
LOC726608	PHD finger protein 14,
LOC726642	DNA repair protein RAD50
LOC726651	Fanconi anemia group I protein
LOC726656	calcium-independent phospholipase A2-gamma,
LOC726690	probable cytochrome P450 6a14
LOC726720	U4/U6.U5 small nuclear ribonucleoprotein 27 kDa protein,
LOC726729	helix-loop-helix protein 11
LOC726736	laminin subunit beta-1,
LOC726740	ubiquitin-conjugating enzyme E2 T
LOC726880	pancreatic lipase-related protein 2-like
LOC726964	uncharacterized LOC726964,
LOC727052	mucin-17-like
LOC727092	protein nubbin,
LOC727110	yellow-x2
LOC727118	cytochrome P450 302a1, mitochondrial,
LOC727153	fructose-1,6-bisphosphatase 1,
LOC727157	pro-resilin,
LOC727173	pancreatic triacylglycerol lipase,
LOC727232	uncharacterized LOC727232,
LOC727278	ectopic P granules protein 5 homolog,
LOC727309	glutaredoxin-C4,
LOC727312	Golgi-specific brefeldin A-resistance guanine nucleotide exchange factor 1
LOC727350	ceramide synthase 6,
LOC727358	beta-1,4-glucuronyltransferase 1
LOC727568	dolichyl-diphosphooligosaccharide--protein glycosyltransferase subunit DAD1
LOC727598	probable cytochrome P450 6a13,
LOC727630	V-type proton ATPase 116 kDa subunit a,
LOC727631	uncharacterized LOC727631
Mir279d	microRNA 279d
Mir3723	microRNA 3723
Mir3774	microRNA 3774
Nrx-1	neurexin 1
Or4	odorant receptor 4
Or5	odorant receptor 5
Pgrp-s2	peptidoglycan recognition protein S2
Rep	Rab escort protein
Rps14	ribosomal protein S14
TRNAD-GUC	tRNA-Asp
TRNAF-GAA	tRNA-Phe
TRNAF-GAA	tRNA-Phe
nAChRa7	nicotinic acetylcholine receptor alpha7 subunit

## Sheet: Supplementary Table 8
Supplementary Table 8. Genes falling inside 1% windows in Rwenzori mountain region.
5-ht7	serotonin receptor 7
Abscam	Dscam family member AbsCAM
Dscam	Down syndrome cell adhesion molecule
E74	ecdysteroid-regulated gene E74
Fem	feminizer
LOC100576110	zinc finger protein GLI4,
LOC100576134	uncharacterized LOC100576134,
LOC100576146	aladin
LOC100576159	uncharacterized LOC100576159
LOC100576174	uncharacterized LOC100576174
LOC100576260	uncharacterized LOC100576260,
LOC100576383	mannosyl-oligosaccharide 1,2-alpha-mannosidase IA,
LOC100576473	uncharacterized LOC100576473,
LOC100576498	uncharacterized LOC100576498
LOC100576733	inositol-pentakisphosphate 2-kinase,
LOC100576864	myosin-2 heavy chain,
LOC100576866	probable elongator complex protein 3,
LOC100577081	dihydroorotate dehydrogenase (quinone), mitochondrial
LOC100577188	uncharacterized LOC100577188
LOC100577393	epidermal growth factor receptor-like,
LOC100577418	uncharacterized LOC100577418
LOC100577522	uncharacterized LOC100577522,
LOC100577879	carbonic anhydrase-related protein 10,
LOC100577932	uncharacterized LOC100577932,
LOC100578045	uncharacterized LOC100578045
LOC100578106	uncharacterized LOC100578106,
LOC100578165	uncharacterized LOC100578165,
LOC100578227	uncharacterized LOC100578227
LOC100578248	uncharacterized serine-rich protein C215.13,
LOC100578249	uncharacterized LOC100578249,
LOC100578314	monocarboxylate transporter 10,
LOC100578389	uncharacterized LOC100578389,
LOC100578423	uncharacterized LOC100578423,
LOC100578515	uncharacterized LOC100578515,
LOC100578523	protein glass
LOC100578611	uncharacterized LOC100578611,
LOC100578818	amyloid beta A4 precursor protein-binding family B member 1-interacting protein,
LOC100578929	uncharacterized LOC100578929
LOC102653615	uncharacterized LOC102653615
LOC102653718	tctex1 domain-containing protein 1
LOC102653967	uncharacterized LOC102653967
LOC102654448	protein tiptop,
LOC102654520	putative uncharacterized protein DDB_G0282133
LOC102654683	farnesyl pyrophosphate synthase
LOC102655092	uncharacterized LOC102655092
LOC102655706	uncharacterized LOC102655706
LOC102656070	uncharacterized LOC102656070
LOC102656661	uncharacterized LOC102656661,
LOC107963982	protein tweety,
LOC107963984	uncharacterized LOC107963984
LOC107964911	CRISP/Allergen/PR-1
LOC107965041	solute carrier organic anion transporter family member 4A1-like,
LOC107965233	tetratricopeptide repeat protein 39C-like,
LOC107965756	uncharacterized LOC107965756,
LOC113218618	protein tramtrack, beta isoform-like
LOC113218640	protein bric-a-brac 1-like
LOC113219185	uncharacterized LOC113219185
LOC113219301	uncharacterized LOC113219301,
LOC406073	homeobox protein prospero,
LOC408286	2-oxoglutarate dehydrogenase, mitochondrial,
LOC408294	protein FAM76A,
LOC408295	probable serine/threonine-protein kinase DDB_G0282963,
LOC408304	nuclear migration protein nudC
LOC408343	potassium voltage-gated channel protein Shaker,
LOC408373	phosphatidylinositol 4-kinase beta
LOC408374	mucin-5AC,
LOC408393	agrin,
LOC408411	transcription factor Sox-2,
LOC408432	glutamate decarboxylase,
LOC408473	uncharacterized LOC408473
LOC408522	ADP-ribosylation factor-like protein 3
LOC408552	collagen alpha-1(IV) chain
LOC408562	uncharacterized LOC408562,
LOC408579	thrombospondin type-1 domain-containing protein 4,
LOC408586	probable nuclear hormone receptor HR3,
LOC408715	lachesin,
LOC408740	phosphatase and actin regulator 4,
LOC408761	uncharacterized LOC408761
LOC408767	protein dachsous,
LOC408804	1-phosphatidylinositol 4,5-bisphosphate phosphodiesterase epsilon-1,
LOC408822	uncharacterized LOC408822,
LOC408824	immunoglobulin-like and fibronectin type III domain containing 14,
LOC408857	hemicentin-1,
LOC408877	neurogenic protein mastermind,
LOC408886	transmembrane 7 superfamily member 3,
LOC408958	nucleolar protein 4-like,
LOC408961	apolipophorins
LOC409025	apolipoprotein D
LOC409093	flocculation protein FLO11,
LOC409109	mycosubtilin synthase subunit C,
LOC409158	C-terminal-binding protein,
LOC409245	beta-1,4-glucuronyltransferase 1,
LOC409257	uncharacterized LOC409257,
LOC409325	uncharacterized LOC409325,
LOC409346	TBC1 domain family member 1,
LOC409378	uncharacterized LOC409378
LOC409408	nuclear valosin-containing protein-like
LOC409579	Fanconi anemia group M protein
LOC409581	F-actin-capping protein subunit beta
LOC409646	cationic amino acid transporter 3,
LOC409655	sorbin and SH3 domain-containing protein 1,
LOC409665	LIM domain and actin-binding protein 1,
LOC409711	kazrin,
LOC409751	multiple inositol polyphosphate phosphatase 1,
LOC409778	storkhead-box protein 2,
LOC409836	rho GTPase-activating protein 100F,
LOC410001	regulating synaptic membrane exocytosis protein 2,
LOC410009	cadherin-related tumor suppressor,
LOC410035	dorsal-ventral patterning protein Sog,
LOC410100	eukaryotic translation initiation factor 3 subunit B
LOC410272	cationic amino acid transporter 2,
LOC410273	transcription termination factor 2,
LOC410274	transcription elongation factor SPT6-like,
LOC410299	ankyrin repeat domain-containing protein SOWAHB,
LOC410317	small conductance calcium-activated potassium channel protein,
LOC410353	CUGBP Elav-like family member 4,
LOC410373	leucine-rich repeat-containing protein 15,
LOC410439	basement membrane-specific heparan sulfate proteoglycan core protein,
LOC410470	putative polypeptide N-acetylgalactosaminyltransferase 9,
LOC410555	insulin-like growth factor-binding protein complex acid labile subunit
LOC410602	E3 ISG15--protein ligase Herc6
LOC410696	protein madd-4,
LOC410706	rho GTPase-activating protein 7,
LOC410732	3-phosphoinositide-dependent protein kinase 1,
LOC410852	protein Fe65 homolog,
LOC410857	protein lethal(2)essential for life
LOC410967	ABC transporter G family member 22,
LOC410979	gamma-aminobutyric acid type B receptor subunit 2,
LOC411048	sestrin homolog,
LOC411078	nephrin,
LOC411155	teneurin-a,
LOC411253	uncharacterized LOC411253,
LOC411264	aryl hydrocarbon receptor protein 1,
LOC411345	neurotrimin,
LOC411347	peripheral plasma membrane protein CASK,
LOC411420	adenosine receptor A2b
LOC411526	general transcription factor IIH subunit 2,
LOC411630	ribosomal protein S6 kinase alpha-5,
LOC411663	protein tilB homolog,
LOC411683	macrophage erythroblast attacher
LOC411685	ATP-binding cassette sub-family D member 1
LOC411723	E3 ubiquitin-protein ligase Nedd-4,
LOC411814	kinesin 2C,
LOC412055	exostosin-3,
LOC412118	dnaJ homolog subfamily C member 16
LOC412330	ubiquitin-conjugating enzyme E2 H
LOC412439	PDF receptor
LOC412540	carcinine transporter,
LOC412778	chondroitin sulfate proteoglycan 4,
LOC412838	alpha-mannosidase 2,
LOC412863	histone demethylase UTY
LOC412865	collagen alpha-2(IX) chain,
LOC412896	octopamine receptor beta-2R,
LOC412916	ETS-like protein pointed,
LOC412994	octopamine receptor beta-3R,
LOC413076	ecdysone-induced protein 78C,
LOC413106	uncharacterized LOC413106,
LOC413399	zinc finger SWIM domain-containing protein 8,
LOC413582	Allatostatin A receptor,
LOC413614	ras-related protein Rab-14
LOC413698	octopamine receptor beta-1R
LOC413699	ubiquitin thioesterase trabid,
LOC413721	uncharacterized LOC413721,
LOC413749	serine protease inhibitor 88Ea,
LOC413783	C-Maf-inducing protein,
LOC413809	mitogen-activated protein kinase kinase kinase 7,
LOC413878	glutamyl-tRNA(Gln) amidotransferase subunit A, mitochondrial
LOC413968	dystrophin, isoforms A/C/F/G/H,
LOC414004	eukaryotic translation initiation factor 3 subunit A
LOC414032	tubulin polyglutamylase TTLL5,
LOC414036	ankyrin repeat domain-containing protein 39,
LOC550726	DCN1-like protein 1,
LOC550811	protein timeless homolog,
LOC551123	RNA-binding protein Musashi homolog Rbp6,
LOC551525	putative vacuolar protein sorting-associated protein TDA6
LOC551552	xaa-Pro dipeptidase
LOC551717	putative uncharacterized protein DDB_G0287265,
LOC551746	transcriptional activator cubitus interruptus,
LOC551883	voltage-dependent T-type calcium channel subunit alpha-1G
LOC552005	uncharacterized LOC552005,
LOC552079	homeobox protein homothorax,
LOC552374	protein Wnt-1,
LOC552397	Krueppel-like factor 6,
LOC552452	interleukin enhancer-binding factor 2 homolog,
LOC552491	NADPH-dependent diflavin oxidoreductase 1,
LOC552572	eukaryotic translation initiation factor 5A,
LOC552586	cytochrome c oxidase assembly factor 7 homolog
LOC552600	GILT-like protein 1
LOC552623	vacuolar fusion protein CCZ1 homolog
LOC552650	uncharacterized LOC552650
LOC552694	tyrosine-protein phosphatase non-receptor type 5,
LOC552816	vesicular integral-membrane protein VIP36,
LOC552818	wolframin,
LOC552836	uncharacterized LOC552836,
LOC552844	complexin,
LOC724120	paired mesoderm homeobox protein 2B,
LOC724160	uncharacterized LOC724160,
LOC724208	serine protease snake
LOC724226	acyl-CoA Delta(11) desaturase,
LOC724235	uncharacterized LOC724235,
LOC724242	protein neuralized,
LOC724292	disks large 1 tumor suppressor protein,
LOC724330	protein FAM45A
LOC724385	uncharacterized LOC724385,
LOC724417	uncharacterized protein CG43867,
LOC724495	ecdysis triggering hormone receptor,
LOC724655	transmembrane and TPR repeat-containing protein 3
LOC724765	protein embryonic gonad,
LOC724853	probable G-protein coupled receptor Mth-like 1
LOC725023	mediator of RNA polymerase II transcription subunit 26,
LOC725024	autophagy-related protein 16-1,
LOC725089	cuticular protein
LOC725149	GPI ethanolamine phosphate transferase 2
LOC725204	tyrosine aminotransferase
LOC725241	uncharacterized LOC725241,
LOC725264	uncharacterized LOC725264,
LOC725470	sialin,
LOC725504	homeobox protein ARX
LOC725590	homeobox protein B-H2-like
LOC725617	sodium-coupled monocarboxylate transporter 1,
LOC725664	uncharacterized LOC725664,
LOC725756	beta-galactosidase
LOC725791	uncharacterized LOC725791
LOC725829	uncharacterized LOC725829,
LOC725840	lachesin-like,
LOC725870	chaoptin,
LOC725885	Krueppel-like factor 7
LOC725894	protein rhomboid,
LOC725924	leucine-rich repeat-containing protein 24,
LOC725926	collagen alpha-1(IV) chain,
LOC726021	uncharacterized LOC726021,
LOC726039	uncharacterized LOC726039,
LOC726044	unconventional myosin-XVIIIa,
LOC726251	uncharacterized LOC726251,
LOC726276	uncharacterized LOC726276
LOC726307	serine-rich adhesin for platelets,
LOC726320	serine protease inhibitor 27A,
LOC726338	nuclear pore complex protein Nup88
LOC726349	actin-binding LIM protein 2,
LOC726368	zinc finger protein 883
LOC726424	metabotropic glutamate receptor,
LOC726461	protein shank,
LOC726709	uncharacterized LOC726709
LOC726804	protein BTG2
LOC726902	MICOS complex subunit Mic10
LOC726903	uncharacterized LOC726903
LOC726905	cilia- and flagella-associated protein 61-like
LOC726920	uncharacterized LOC726920
LOC726953	parathyroid hormone/parathyroid hormone-related peptide receptor,
LOC726978	homeodomain-only protein
LOC727081	uncharacterized LOC727081,
LOC727092	protein nubbin,
LOC727110	yellow-x2
LOC727331	sorting nexin-25
LOC727444	uncharacterized LOC727444
LOC727639	uncharacterized LOC727639
Mblk-1	transcription factor mblk-1-like
NLG-3	neuroligin 3
Nrx-1	neurexin 1
Obp13	odorant binding protein 13
Or131	odorant receptor 131
nAChRa7	nicotinic acetylcholine receptor alpha7 subunit

## Sheet: Supplementary Table 9
Supplementary Table 9. GO terms for selection scan analysis of Rwenzori region population
Source	Term ID	Term Name	p-value
GO:MF	GO:0004930	G protein-coupled receptor activity	0.000396252
GO:MF	GO:0038023	signaling receptor activity	0.0171948
GO:MF	GO:0060089	molecular transducer activity	0.0171948
GO:BP	GO:0050789	regulation of biological process	7.05483e-05
GO:BP	GO:0065007	biological regulation	0.000169071
GO:BP	GO:0050794	regulation of cellular process	0.000297276
GO:BP	GO:0007186	G protein-coupled receptor signaling pathway	0.0114491
GO:BP	GO:0007611	learning or memory	0.0203479
GO:BP	GO:0050890	cognition	0.0203479
GO:BP	GO:0009889	regulation of biosynthetic process	0.0264938
GO:CC	GO:0005886	plasma membrane	0.0280091
GO:CC	GO:0016020	membrane	0.0352053
KEGG	KEGG:04080	Neuroactive ligand-receptor interaction	0.0346788
